# Supplementary material for: Inhibitory Effect of Styrylpyrone Extract of Phellinus linteus on Hepatic Steatosis in HepG2 Cells
Source: Int J Mol Sci. 2023 Feb 12;24(4):3672. doi: 10.3390/ijms24043672 (PMC9959220; doi:10.3390/ijms24043672)
Supplement: Supplementary file 1 [file ijms-24-03672-s001.zip]

Archive with 1 entries (1 files):
- ijms-2216746-supplementary.pdf
